# Supplementary material for: Global Transcriptomic Analysis of Placentas from Women with Gestational SARS-CoV-2 Infection during the Third Trimester of Pregnancy
Source: Int J Mol Sci. 2024 Jan 28;25(3):1608. doi: 10.3390/ijms25031608 (PMC10855544; doi:10.3390/ijms25031608)
Supplement: Supplementary file 1 [file ijms-25-01608-s001.zip]

Archive with 3 entries (3 files):
- Supplementary figures.pdf
- Supplementary Table S1- positive vs healthy.pdf
- Supplementary Table S2- symptomatic vs healthy.pdf
